# Supplementary material for: Use of Oral Contraceptives as a Potential Risk Factor for Breast Cancer: A Systematic Review and Meta-Analysis of Case-Control Studies Up to 2010
Source: Int J Environ Res Public Health. 2021 Apr 27;18(9):4638. doi: 10.3390/ijerph18094638 (PMC8123798; doi:10.3390/ijerph18094638)
Supplement: Supplementary file 1 [file ijerph-18-04638-s001.zip]

Archive with 1 entries (1 files):
- ijerph-1161185-supplementary.pdf
